# Supplementary material for: Inhibitors of Apoptosis Protein Antagonists (Smac Mimetic Compounds) Control Polarization of Macrophages during Microbial Challenge and Sterile Inflammatory Responses
Source: Front Immunol. 2018 Jan 9;8:1792. doi: 10.3389/fimmu.2017.01792 (PMC5767188; doi:10.3389/fimmu.2017.01792)
Supplement: Figure S1 — (A–E) cIAP1 proteins regulate TNF-mediated immune response in macrophages. mRNA from cIAP-1 WT and KO macrophages stimulated with TNF for 24 h duration was analyzed by whole mouse genome 44 k microarray Kit, Agilent technology (Cat No—G4122F, Chip ID no. 014868). Pathway-Express (PE) was used to map differentially expressed genes and Gene Spring 12.6.1 software (Agilent Technologies, Santa Clara, CA, USA) was used to prepare corresponding heat map. Pathways that were up/downregulated during TNF induction and or CIAP-KO were identified using previously developed method on Gene-Set enrichment analysis. Genes Sets for mouse were downloaded from Bader lab and were obtained by translation of human counterparts using orthologous relationship from homologene database. (A) The representation of up- and downregulated total number of genes by cIAP-1 in macrophages in the form of Venn diagram while (B) are the gene sets from Reactome_3 pathways, (C) from BP_3.5 pathways, and (D) from NCL_2 pathways and gene ontology process from Mouse Genome Database (MGD). [file Data_Sheet_1.zip]

Archive with 3 entries (3 files):
- Data.PDF
- Figure Captions.PDF
- Supplementary Figures 1 - 11.ppt
